# Supplementary material for: A 9‑gene expression signature to predict stage development in resectable stomach adenocarcinoma
Source: BMC Gastroenterol. 2022 Oct 14;22:435. doi: 10.1186/s12876-022-02510-8 (PMC9564244; doi:10.1186/s12876-022-02510-8)
Supplement: Supplementary file 3 — Additional file 3: Table S3. Detailed information of the 22 overlapped DEGs. [file 12876_2022_2510_MOESM3_ESM.csv]

Table S3. Detailed information of the 22 overlapped DEGs.
logFC	AveExpr	t	P.Value	adj.P.Val	B	probe_id	symbol	change	ENTREZID
0.648104755	5.216428019	3.006358819	0.003039611	0.094350687	-1.806876232	237206_at	MYOCD	up	93649
0.916867269	5.943854577	2.924171899	0.003918623	0.104572383	-2.022465018	223862_at	GHRL	up	51738
0.792988425	5.889949892	2.878837677	0.004497794	0.110257029	-2.139086508	219230_at	TMEM100	up	55273
0.800358798	4.877725861	2.801890484	0.005662439	0.121093658	-2.333265496	205475_at	SCRG1	up	11341
0.700494459	5.595765423	2.791986595	0.005830793	0.122567712	-2.357912396	230135_at	HHIP	up	64399
0.614008522	4.338477812	2.738237111	0.006826441	0.130121073	-2.490291153	239349_at	C1QTNF7	up	114905
0.689663815	5.378403427	2.654549964	0.008685861	0.143001823	-2.691731373	202920_at	ANK2	up	287
0.744922434	6.584584946	2.642941973	0.008977036	0.145169903	-2.719220993	204939_s_at	PLN	up	5350
0.689891886	5.955512886	2.611483656	0.009810846	0.150504622	-2.793164085	205694_at	TYRP1	up	7306
0.617094524	7.263758641	2.577498542	0.010789277	0.155604779	-2.872132463	228360_at	LYPD6B	up	130576
1.024547951	5.652670873	2.542158449	0.011898675	0.162911061	-2.953239236	209613_s_at	ADH1B	up	125
0.620756456	6.593562724	2.51957927	0.012659854	0.167800615	-3.004518516	204776_at	THBS4	up	7060
0.714578612	6.79098296	2.449821961	0.015293436	0.183049166	-3.160269459	206641_at	TNFRSF17	up	608
0.648771741	5.296832404	2.386835784	0.018078139	0.195494906	-3.297414541	209763_at	CHRDL1	up	91851
0.785823164	5.170165587	2.281282301	0.023756511	0.218569651	-3.51977125	207546_at	ATP4B	up	496
0.614157175	6.777630697	2.253309856	0.025501421	0.225839232	-3.577119281	210072_at	CCL19	up	6363
0.949313074	11.83944393	2.234135373	0.026761201	0.231148292	-3.616046444	205009_at	TFF1	up	7031
0.755887302	6.493607657	2.214299303	0.028121161	0.236033843	-3.655987746	228592_at	MS4A1	up	931
0.595962393	6.497246144	2.197214954	0.029340227	0.240650605	-3.690119686	221095_s_at	KCNE2	up	9992
-0.74867069	5.007882998	-2.532766748	0.012210167	0.164634005	-2.974619889	204614_at	SERPINB2	down	5055
-0.881522795	9.465823561	-2.315909017	0.021741901	0.211038395	-3.447863175	211506_s_at	CXCL8	down	3576
-0.68234679	6.64452797	-2.215995036	0.028002597	0.235692866	-3.652586364	203962_s_at	NEBL	down	10529
