# Supplementary material for: A 9‑gene expression signature to predict stage development in resectable stomach adenocarcinoma
Source: BMC Gastroenterol. 2022 Oct 14;22:435. doi: 10.1186/s12876-022-02510-8 (PMC9564244; doi:10.1186/s12876-022-02510-8)
Supplement: Supplementary file 4 — Additional file 4: Table S4. The details of the significantly enriched gene sets using GSEA analysis. [file 12876_2022_2510_MOESM4_ESM.csv]

Table S4. The details of the significantly enriched gene sets using GSEA analysis.
ID	Description	setSize	enrichmentScore	NES	pvalue	p.adjust	qvalues	rank	leading_edge	core_enrichment
hsa04151	PI3K-Akt signaling pathway	340	0.369254985	1.568935951	0.001501502	0.001501502	0.011332748	3119	tags=28%, list=15%, signal=24%	8516/3815/3479/1287/7060/1285/3082/1286/2690/5156/2252/3680/1288/80310/6654/3908/3371/2321/7450/5520/5105/1946/3679/3672/6850/5527/930/3575/596/1902/1278/5578/2260/2247/5294/2788/9223/7010/10018/1284/8115/3915/55844/8503/5154/1292/59345/5293/54541/9586/63923/5894/284/90993/5523/3913/3909/5519/5728/64764/1436/5228/3643/1297/3164/6446/2791/3718/3563/10319/7059/3551/3566/2322/1293/3910/4170/3480/391…
hsa04010	MAPK signaling pathway	283	0.349991458	1.461149468	0.001503759	0.001503759	0.011332748	3119	tags=27%, list=15%, signal=23%	3815/3479/781/7046/3082/6789/5156/2252/80310/6654/2321/4208/1946/7048/1843/2318/5578/2260/8569/2247/3554/5906/7010/3306/10235/5579/3315/5602/2353/2316/8605/9448/6196/1326/5532/5567/773/3727/2122/1845/5154/775/5922/5894/284/55799/5494/10746/23162/7786/1436/5228/3643/1847/3164/57551/4215/783/3551/9693/3305/5921/2322/4217/5880/3480/22808/9252/5159/56034/408/7423/25780/5778/10000/5598/55970
hsa04020	Calcium signaling pathway	235	0.4702863	1.919228675	0.001545595	0.001545595	0.011332748	3665	tags=31%, list=18%, signal=26%	5350/5136/3082/845/1910/5156/2252/4638/5733/80310/154/2321/5979/5336/3357/10800/2778/5137/3707/5578/2260/2247/3356/5737/9630/5579/196883/3708/623/5532/55283/5567/773/51196/814/5154/2903/775/490/552/5731/53373/887/2774/6869/6262/493/5332/1909/624/6786/801/6263/115/6865/5257/5159/80228/56034/5026/7423/7852/107/185/2064/952/57118/6915/219931/2776/7125/489/2263
hsa04024	cAMP signaling pathway	208	0.398827684	1.599658253	0.00155521	0.00155521	0.011332748	3233	tags=27%, list=16%, signal=23%	5350/51738/64399/6750/6751/5733/154/10398/7432/5732/5139/477/2778/2641/5906/4886/116/196883/5602/2353/2550/5567/6548/5337/8503/51196/814/2903/5293/775/490/9586/5894/2737/90993/64764/51/6262/493/1909/1261/10411/2695/5880/801/115/4852/572/4659/10846/2770/10000/107/7409/7434/64411
hsa04510	Focal adhesion	196	0.465423494	1.855574786	0.001557632	0.001557632	0.011332748	3559	tags=40%, list=18%, signal=34%	8516/3479/1287/7060/1285/3082/1286/4660/5156/3680/1288/4638/80310/6654/3908/3371/10398/2321/7450/3679/3672/5063/55742/2318/596/1278/5578/5906/857/1284/5579/5602/2316/3915/2534/8503/5154/1292/5293/63923/5894/3913/3909/5728/5228/7414/1297/10319/7059/1293/3910/5880/3480/3912/25759/10627/7094/5159/572/5829/83660/56034/7423/3911/54776/1291/4659/5649/256076/10000/7409/7143/2064/64098/1282/399694/6464/2…
hsa04022	cGMP-PKG signaling pathway	164	0.462795093	1.805165146	0.001607717	0.001607717	0.011332748	3717	tags=33%, list=18%, signal=27%	5350/3779/10335/1910/8654/4638/154/10398/3764/4208/5139/5997/477/5592/150/2983/3778/5294/2626/196883/2982/3708/5532/4773/775/490/9586/5894/90993/64764/140/3643/5138/493/5332/1909/624/801/115/572/4659/2770/10000/107/4882/4205/185/111/2776/10242/489/4881/7225/5581
hsa04261	Adrenergic signaling in cardiomyocytes	147	0.474702112	1.830768716	0.001623377	0.001623377	0.011332748	3686	tags=33%, list=18%, signal=27%	5350/6332/781/183/6330/154/70/5520/5527/477/2778/7168/596/5578/5294/196883/55844/5567/6548/775/490/9586/90993/5523/5519/64764/55799/5502/1390/6262/493/5332/783/10411/801/115/9252/6324/2770/10000/107/186/185/111/2776/489/7169/784
hsa04072	Phospholipase D signaling pathway	144	0.437430036	1.677512764	0.001642036	0.001642036	0.011332748	3556	tags=37%, list=18%, signal=31%	3815/2205/2206/183/5156/80310/6654/6850/5336/26052/2549/8611/2778/1902/5578/5294/375/5737/196883/8605/8613/2534/1606/5337/8503/5154/8527/5293/552/5894/9267/9265/3643/56895/5332/10411/115/25759/22808/5159/56034/57121/7249/10000/107/7248/185/111/10554/399694/6464/23396/8525
hsa04270	Vascular smooth muscle contraction	126	0.436699239	1.641721821	0.00166113	0.00166113	0.011332748	3717	tags=36%, list=18%, signal=29%	4629/72/3779/10335/4660/183/94274/4638/10398/5592/59/2778/5578/2983/3778/5579/196883/2982/8605/3708/800/5567/10267/775/552/5894/4628/4637/10268/5332/1909/801/115/54776/4659/107/4882/185/111/369/5739/2776/10242/4881/5581
hsa04926	Relaxin signaling pathway	126	0.443671176	1.667932037	0.00166113	0.00166113	0.011332748	3513	tags=33%, list=17%, signal=28%	1287/1285/7046/1286/1910/1288/6654/7048/59/2778/1278/5578/2788/1281/1284/196883/5602/2353/5567/4313/8503/59345/5293/9586/5894/90993/64764/2791/5332/2775/115/25759/408/7423/2770/10000/107/55970/111/1282/399694/6464
hsa04974	Protein digestion and absorption	95	0.479801827	1.749025837	0.001689189	0.001689189	0.011332748	3024	tags=38%, list=15%, signal=32%	1359/1287/1285/1286/7373/1288/4225/477/11136/1278/1281/7512/1284/6564/23428/1307/59272/1296/120103/1360/1292/6519/340024/1295/4224/80781/1297/91522/1293/81578/1289/3769/8645/1291/1358/256076
hsa05414	Dilated cardiomyopathy	93	0.514454685	1.864097321	0.00172117	0.00172117	0.011332748	2595	tags=25%, list=13%, signal=22%	8516/5350/3479/1674/781/183/3680/1756/3908/70/3679/3672/2778/6444/7168/196883/5567/775/55799/6442/6262/783/115
hsa05032	Morphine addiction	88	0.464870865	1.664473736	0.001736111	0.001736111	0.011332748	3327	tags=32%, list=16%, signal=27%	5136/27115/5139/2778/5137/5578/2788/3760/5579/196883/5150/2869/2550/5567/773/8622/59345/5138/2791/2775/115/408/157/10846/2770/107/55970/111
hsa05410	Hypertrophic cardiomyopathy	88	0.485209348	1.737295834	0.001736111	0.001736111	0.011332748	736	tags=15%, list=4%, signal=14%	8516/3479/1674/781/183/3680/1756/3908/70/3679/3672/6444/7168
hsa04512	ECM-receptor interaction	85	0.523413407	1.861896039	0.001760563	0.001760563	0.011332748	3658	tags=47%, list=18%, signal=39%	8516/1287/7060/948/1285/1286/3680/1288/3908/3371/7450/3679/3672/255743/1278/960/1284/3915/9899/1292/3339/63923/3913/3909/1297/10319/7059/1293/3910/3912/3911/1291/5649/256076/7143/1282/2811/8515/341640/7057
hsa04924	Renin secretion	68	0.521922797	1.785672551	0.001760563	0.001760563	0.011332748	3684	tags=37%, list=18%, signal=30%	1179/5136/183/154/5732/5139/2778/5137/2983/3778/116/2982/3708/5532/5567/775/5332/1909/801/358/2770/185/111/2776/4881
hsa04971	Gastric acid secretion	73	0.503363103	1.733491895	0.001782531	0.001782531	0.011332748	3065	tags=32%, list=15%, signal=27%	496/9992/6750/495/4638/760/477/2778/5578/5579/196883/3708/5567/6548/3773/887/54207/5332/801/115/115111/2770/107
hsa01521	EGFR tyrosine kinase inhibitor resistance	78	0.490777182	1.709473646	0.001788909	0.001788909	0.011332748	3665	tags=45%, list=18%, signal=37%	3479/3082/5156/80310/6654/5336/2549/596/5578/2247/10018/5579/8503/5154/5293/5894/5728/558/3480/25759/2621/5159/572/3570/56034/3716/3084/3717/10000/2309/2064/369/399694/6464/2263
hsa05204	Chemical carcinogenesis	63	0.649281177	2.181646984	0.001788909	0.001788909	0.011332748	2277	tags=41%, list=11%, signal=37%	125/1646/127/1559/1545/126/27306/1577/2941/1562/6817/218/7366/7367/10/405/6799/79799/2947/1576/124/4257/2949/3290/100861540/1557
hsa00350	Tyrosine metabolism	36	0.702962834	2.123846006	0.001821494	0.001821494	0.011332748	1910	tags=33%, list=9%, signal=30%	125/7306/127/8639/4128/126/3081/218/4129/316/1644/124
hsa00830	Retinol metabolism	50	0.651695324	2.088666186	0.001834862	0.001834862	0.011332748	2239	tags=38%, list=11%, signal=34%	125/127/1559/126/1577/1562/8630/220/195814/7366/316/7367/145226/79799/1576/56603/10170/124/100861540
hsa00980	Metabolism of xenobiotics by cytochrome P450	58	0.639989658	2.103855309	0.001834862	0.001834862	0.011332748	2199	tags=34%, list=11%, signal=31%	125/1645/127/1559/1545/126/27306/1577/2941/218/7366/7367/79799/2947/1576/124/4257/22977/2949/3290
hsa00982	Drug metabolism - cytochrome P450	53	0.715882525	2.318833157	0.001834862	0.001834862	0.011332748	2277	tags=47%, list=11%, signal=42%	125/127/1559/4128/2328/126/27306/1577/2941/2327/218/2329/4129/7366/2330/316/7367/2326/79799/2947/1576/124/4257/2949/1557
hsa03020	RNA polymerase	29	-0.660194411	-1.976919204	0.002109705	0.002109705	0.011332748	5780	tags=79%, list=29%, signal=57%	51082/55703/5436/5441/5437/11128/10621/5431/5440/5432/25885/10622/5435/5434/10623/51728/171568/5433/5438/64425/9533/84172/221830
hsa03430	Mismatch repair	22	-0.754790243	-2.084888609	0.002114165	0.002114165	0.011332748	2690	tags=73%, list=13%, signal=63%	6117/5425/6119/5981/6742/10714/3978/5985/5984/5424/5111/5982/9156/2956/4436/5983
hsa03050	Proteasome	43	-0.718659161	-2.357307964	0.002164502	0.002164502	0.011332748	4751	tags=86%, list=24%, signal=66%	7979/5708/5710/5691/11047/5719/5695/5683/5702/5706/5689/5685/5713/5718/5720/9491/5694/5714/5704/5717/5692/5682/10197/10213/5684/5707/5690/5686/5709/5688/5696/5699/23198/5701/5698/51371/3458
hsa03420	Nucleotide excision repair	43	-0.68904443	-2.260167281	0.002164502	0.002164502	0.011332748	3945	tags=60%, list=20%, signal=49%	404672/1161/56655/4331/1022/5886/8450/6117/5425/6119/5981/2965/1643/10714/3978/8451/5887/5985/54107/5984/5424/5111/5982/5427/2967/5983
hsa03460	Fanconi anemia pathway	48	-0.53733494	-1.81240782	0.002169197	0.002169197	0.011332748	5176	tags=67%, list=26%, signal=50%	9894/57599/55120/201254/2176/3280/91442/7156/57697/146956/79728/2189/2178/6117/6119/2188/116028/641/5889/22909/5429/672/675/80010/2187/2177/2175/55215/29089/7398/5888/83990
hsa03410	Base excision repair	32	-0.621521887	-1.904695338	0.002183406	0.002183406	0.011332748	3826	tags=56%, list=19%, signal=46%	4595/56655/10039/3146/5423/3980/5425/142/10714/3978/252969/7374/54107/2237/5424/5111/5427/55247
hsa04940	Type I diabetes mellitus	39	-0.575709889	-1.842110567	0.002183406	0.002183406	0.011332748	236	tags=23%, list=1%, signal=23%	355/3329/3553/3458/3552/3002/2571/3119/3117
hsa00970	Aminoacyl-tRNA biosynthesis	41	-0.656126029	-2.109016265	0.002207506	0.002207506	0.011332748	5089	tags=76%, list=25%, signal=57%	16/5917/7407/10056/51520/51067/57505/283459/10352/3376/51091/124454/23395/3735/8565/55157/2193/57038/1615/55699/54938/118672/25973/123263/6897/79731/92935/833/6301/7453/2058
hsa03030	DNA replication	36	-0.775324206	-2.436606717	0.002207506	0.002207506	0.011332748	2893	tags=78%, list=14%, signal=67%	5422/6117/5425/246243/6119/1763/5981/4174/6742/4172/10714/3978/10535/5985/4176/54107/5984/2237/5424/5111/5982/4171/5557/5427/5558/4175/4173/5983
hsa03440	Homologous recombination	41	-0.661553234	-2.12646118	0.002207506	0.002207506	0.011332748	3560	tags=63%, list=18%, signal=52%	7156/11073/146956/5932/79728/5892/6117/5425/6119/6742/641/84142/5890/10714/5889/5893/672/675/580/8438/5424/79184/25788/4683/5888/83990
hsa03018	RNA degradation	76	-0.530038992	-1.969605294	0.002283105	0.002283105	0.011332748	5473	tags=63%, list=27%, signal=46%	5042/1656/5213/4850/4848/5211/51690/80153/118460/11340/28960/55802/5214/5393/10438/25904/11157/9337/64282/27258/54464/4849/9652/51691/57472/54512/115752/25804/10200/57819/246175/219988/10140/3313/10950/56915/29883/23404/87178/23658/2023/22894/9125/23019/22803/51010/84186/3329
hsa03008	Ribosome biogenesis in eukaryotes	71	-0.651726452	-2.386048332	0.00228833	0.00228833	0.011332748	4099	tags=66%, list=20%, signal=53%	10557/166378/7514/54913/10199/55651/55813/29102/54464/10436/55341/3692/10556/84128/54433/10171/10799/55127/29107/83732/51602/10813/29889/1459/92856/26354/6949/55131/27341/65083/81691/28987/10248/1457/5901/55916/2091/51096/10885/84916/51068/84135/23560/23160/10940/22803/51077
hsa01230	Biosynthesis of amino acids	68	-0.503812273	-1.81806739	0.002304147	0.002304147	0.011332748	2790	tags=35%, list=14%, signal=31%	7167/3419/226/2752/27430/5631/384/5230/2597/587/7086/4144/6472/1491/84706/5315/6120/5634/586/2023/440/445/5723/29968
hsa04622	RIG-I-like receptor signaling pathway	68	-0.492344443	-1.776684343	0.002304147	0.002304147	0.011332748	4435	tags=38%, list=22%, signal=30%	5970/4793/843/5599/3592/6885/8737/29110/9641/1147/6300/5603/8772/23586/7124/9474/1432/841/9636/1654/80143/10010/4214/64135/3627/3576
hsa05323	Rheumatoid arthritis	85	-0.470832496	-1.787186881	0.002304147	0.002304147	0.011332748	2090	tags=28%, list=10%, signal=25%	7124/7099/8792/1493/528/6352/523/3605/4314/7422/51561/6374/4312/2921/2919/2920/3553/3458/3383/3552/3119/6364/3117/3576
hsa04612	Antigen processing and presentation	65	-0.52369984	-1.867981478	0.002325581	0.002325581	0.011332748	3231	tags=38%, list=16%, signal=32%	3122/1508/5720/1385/3805/6892/3823/1514/5994/4801/7124/10197/972/3824/3308/4800/1520/2923/6890/3320/3326/6891/3458/3119/3117
hsa04115	p53 signaling pathway	72	-0.505019448	-1.844444327	0.002331002	0.002331002	0.011332748	2353	tags=42%, list=12%, signal=37%	2810/6477/1019/841/637/1643/50484/898/581/64393/11200/25898/894/8795/51512/598/595/9133/4193/8797/1017/64065/1021/1111/891/355/6241/5366/983/9134
hsa04657	IL-17 signaling pathway	92	-0.457038886	-1.751467945	0.002352941	0.002352941	0.011332748	4491	tags=49%, list=22%, signal=38%	9618/5970/1051/5599/2932/6372/6885/6280/84818/1994/29110/9641/1147/8061/7128/6300/5603/6354/8772/6426/4318/7124/1432/841/4322/727897/6279/23118/3605/4314/6374/3934/3320/3326/4312/2921/2919/2920/3553/55540/3458/5743/3627/6364/3576
hsa04620	Toll-like receptor signaling pathway	95	-0.435318231	-1.674555475	0.002439024	0.002439024	0.011332748	4598	tags=39%, list=23%, signal=30%	7187/5604/6416/5970/7098/5599/3592/3454/6885/5291/8737/29110/9641/941/7097/1147/6300/942/5603/8772/148022/5295/7124/7099/1432/841/23118/6352/6696/5879/6351/3553/4283/6772/3627/6373/3576
hsa04668	TNF signaling pathway	109	-0.448339303	-1.7505773	0.002475248	0.002475248	0.011332748	4598	tags=43%, list=23%, signal=33%	5604/6416/5970/1051/843/6401/5599/6372/840/148327/6885/5291/8737/1147/6376/1386/182/7128/6300/1385/10059/5603/8772/4318/5295/7124/1432/841/9530/330/23118/6352/4314/192111/3659/83737/6374/8837/2921/355/2919/2920/3553/3383/5743/3627/6364
hsa04110	Cell cycle	122	-0.609336901	-2.425263876	0.002506266	0.002506266	0.011332748	3442	tags=54%, list=17%, signal=45%	7533/1032/23595/1022/5925/8454/8243/1870/7534/7157/9700/996/2810/1019/8317/4174/7465/10735/4172/7529/898/9184/4999/11200/9126/5000/9232/8697/894/10459/1875/995/701/6502/4176/595/10926/994/9133/5111/7027/991/23594/4193/4609/8318/4171/7531/1017/890/5885/1021/4998/1111/891/5001/699/4085/4175/4173/993/983/7272/5933/990/9134
hsa05162	Measles	131	-0.418503655	-1.688729267	0.002512563	0.002512563	0.011332748	4435	tags=40%, list=22%, signal=32%	5970/4793/5599/3592/2932/3454/6777/6885/5291/29110/9641/917/4599/7097/1147/27102/7128/5610/7157/8772/6773/8667/1965/6774/1459/356/5295/1019/440275/23586/7099/841/637/898/581/1457/23118/4939/25898/894/598/595/4938/4940/4179/1017/1021/355/64135/3553/3552/6772/9134
hsa04217	Necroptosis	139	-0.463210899	-1.878168011	0.002531646	0.002531646	0.011332748	4287	tags=41%, list=21%, signal=33%	8331/7098/5599/3454/6777/27183/8737/124044/8332/94239/9131/10616/6778/7128/3146/5610/10059/2746/3015/9825/8772/6773/331/2752/148022/6774/51510/356/7124/7419/128866/7099/841/142/637/25978/330/581/8336/92421/2747/8795/192111/92815/8743/8797/3320/3326/5481/8837/355/3553/5321/3458/3552/834/6772
hsa01240	Biosynthesis of cofactors	137	-0.510241076	-2.062384882	0.002564103	0.002564103	0.011332748	3631	tags=45%, list=18%, signal=37%	159/50808/211/2643/204/53630/23057/790/80025/1738/10229/154807/79717/1723/2937/124454/51601/51805/2677/3145/27010/27430/54995/1728/51727/4522/8942/587/6697/1371/10201/1355/224/9054/55163/4144/219/6472/7372/7363/10243/80308/1503/7390/5315/10797/122481/4830/1719/586/53354/349565/112724/493911/129607/11019/8836/2730/2058/133686/29968/3620
hsa04621	NOD-like receptor signaling pathway	167	-0.451051771	-1.870070168	0.002597403	0.002597403	0.011332748	4595	tags=40%, list=23%, signal=31%	3606/140609/5970/4793/7205/56919/3710/5599/3454/4210/6885/8737/29110/9641/5586/1147/10616/79792/1508/7128/6300/3428/10910/10059/5603/8772/6773/331/148022/7124/7419/7099/9474/1432/841/387/2634/7295/330/1671/23118/4939/6352/55669/8767/598/4938/79184/4940/838/10010/3320/3326/7531/2921/2919/9447/2633/2920/10135/115361/3553/115362/834/6772/3576
hsa05164	Influenza A	158	-0.440176669	-1.814515594	0.002624672	0.002624672	0.011332748	3700	tags=35%, list=18%, signal=29%	29110/3115/9641/10898/23633/4599/1147/3122/5610/5611/11100/8772/6773/29107/1965/148022/5645/356/5295/1019/23586/7124/7099/3836/841/637/4928/8766/7113/5371/581/55916/4939/6352/3838/8795/4938/8743/4940/5646/8797/3337/1021/91543/355/64135/3553/3458/3383/3552/834/6772/3627/3119/3117/3576
hsa05160	Hepatitis C	150	-0.427367008	-1.745271657	0.002631579	0.002631579	0.011332748	3807	tags=38%, list=19%, signal=31%	5291/8737/29110/9641/7533/4599/1147/5925/27102/3949/673/5610/1870/7534/7157/8772/6773/5515/5522/1499/1965/148022/6774/356/5295/1019/440275/23586/7124/3646/10197/4893/841/637/7529/1365/3845/581/4939/1366/595/4938/4940/100506658/4609/1364/7531/1017/8837/1021/91543/355/9076/3458/9075/6772/3627
hsa03013	RNA transport	148	-0.569395794	-2.316355886	0.00265252	0.00265252	0.011332748	4666	tags=61%, list=23%, signal=47%	5411/1979/8893/59343/1975/8892/1983/96764/10557/84305/10921/55520/7514/54913/25929/54960/53371/55746/79833/60528/23511/1981/65109/8087/80145/5903/6612/79760/9775/55308/1978/10556/2332/79228/51808/8672/11171/8667/10799/23165/9086/29107/10419/8669/1965/4686/129401/11102/9939/51095/22916/10460/3646/1207/79023/57122/10189/4928/8668/1977/7175/8894/10762/23279/5905/10248/8487/5901/2733/23636/55916/9669…
hsa05169	Epstein-Barr virus infection	193	-0.39317702	-1.653891803	0.002849003	0.002849003	0.011938129	4518	tags=42%, list=22%, signal=33%	5708/5710/4734/5970/4793/11047/3065/3113/5599/3280/5719/3454/9541/22938/6885/5291/8737/29110/3115/9641/5702/917/5706/7097/1147/3122/5925/5713/5718/7128/6300/5610/1870/5603/7157/8772/6773/5714/6892/5704/6774/5717/4067/5295/1019/23586/7124/1432/10213/841/4794/637/1643/5707/898/581/5709/9636/23118/4939/894/6502/595/5701/4938/5879/4940/2923/4193/4609/6890/1017/890/1021/355/6891/3383/6772/3627/9134/31…
hsa05014	Amyotrophic lateral sclerosis	337	-0.322995831	-1.456196688	0.002985075	0.002985075	0.01217221	5491	tags=42%, list=27%, signal=31%	4698/79902/10376/4702/5608/9001/1347/2904/10381/10120/5533/2905/9883/140775/84790/64837/4709/1537/220988/9688/7979/4843/4708/1349/5708/5289/5710/1768/2876/5691/1767/26100/7381/60673/4541/11047/3710/5216/10383/7386/5719/5695/2906/347733/79139/4715/4712/4720/516/4729/5683/506/29110/5702/53371/6647/55746/55255/23511/4726/4705/5706/1329/5689/5903/22926/5685/5713/5718/10452/6300/23064/5694/29982/9377/…
hsa04080	Neuroactive ligand-receptor interaction	327	0.334958951	1.418134042	0.003016591	0.003016591	0.01217221	3486	tags=18%, list=17%, signal=15%	51738/6750/2690/2908/183/6751/1910/5733/9934/154/7432/1136/5732/1903/286530/3357/10800/2641/1902/2151/150/3356/5737/4886/116/1511/56288/1901/2922/623/2550/2903/552/5731/5179/140/887/6869/1909/27334/624/2894/2695/6863/6865/4852/187/5026/1268/4295/7434/186/185/6866/7433/5739/6915/2743
hsa04015	Rap1 signaling pathway	203	0.360617951	1.442529072	0.003139717	0.003139717	0.012438689	3327	tags=31%, list=16%, signal=26%	3815/3479/3082/5156/2252/80310/2321/1946/2778/5587/1902/57568/5578/2260/2247/5906/9223/7010/10235/5579/9732/56288/5217/196883/3689/8503/51196/5154/2903/5293/5894/284/51466/1436/5228/3643/5332/2775/9693/10411/5880/83593/801/3480/115/22808/7094/5159/83660/56034/7423/25780/1268/57121/8631/2770/10000/107/7409/64411/51735/111
hsa05022	Pathways of neurodegeneration - multiple diseases	444	-0.313221725	-1.450478818	0.003311258	0.003311258	0.012884031	5494	tags=39%, list=27%, signal=29%	7316/4698/80326/10376/2861/4702/5608/9001/1128/1347/2904/50507/10381/5601/10120/7481/7475/5533/2905/23401/1536/27123/140775/84790/1855/64837/578/4709/1537/1460/5594/7979/4843/4708/1349/8321/5604/7326/5708/5289/817/5710/1768/2876/774/5970/5691/1767/26100/7381/60673/4541/11047/3710/10383/1131/5599/7386/5719/2932/5695/2906/840/347733/79139/4715/4712/4720/516/4729/5683/506/29110/5702/4040/6647/55255/…
hsa04540	Gap junction	84	0.455302083	1.615075545	0.003546099	0.003546099	0.013555726	3728	tags=38%, list=18%, signal=31%	5156/80310/6654/5592/3357/2778/1902/5578/2983/3356/5579/84617/196883/2982/3708/5567/5154/5894/10746/5332/2697/115/5159/56034/2770/107/5598/111/2776/1453/79861/7846
hsa00240	Pyrimidine metabolism	51	-0.490384643	-1.679960975	0.004301075	0.004301075	0.015516253	3962	tags=49%, list=20%, signal=39%	22978/115024/51251/79077/124583/790/5167/1723/9583/1635/1633/51727/10201/50484/1806/7372/1503/1890/7083/4830/1854/129607/6240/6241/7298
hsa00270	Cysteine and methionine metabolism	49	-0.48580718	-1.649547384	0.004338395	0.004338395	0.015516253	3436	tags=41%, list=17%, signal=34%	23382/10768/4191/2937/259307/55256/27430/58478/262/1786/587/1789/4144/6611/1491/586/191/4507/2730/29968
hsa03022	Basal transcription factors	40	-0.527044762	-1.69403346	0.004366812	0.004366812	0.015516253	4770	tags=55%, list=24%, signal=42%	6883/54457/2068/10629/2961/83860/404672/6878/4331/1022/6877/2962/2965/2963/2969/6872/9569/27097/6884/129685/6875/2967
hsa04623	Cytosolic DNA-sensing pathway	58	-0.501837485	-1.76426184	0.004376368	0.004376368	0.015516253	4901	tags=45%, list=24%, signal=34%	5441/5437/11128/3606/10621/5970/4793/5440/10622/8737/29110/9641/5435/1147/5434/10623/51728/23586/171568/6352/9533/6351/9447/3553/834/3627
hsa05332	Graft-versus-host disease	36	-0.562024317	-1.76627044	0.004415011	0.004415011	0.015516253	3650	tags=42%, list=18%, signal=34%	3115/941/3122/942/356/7124/5551/3824/355/3553/3458/3552/3002/3119/3117
hsa04014	Ras signaling pathway	219	0.357354711	1.440903949	0.004724409	0.004724409	0.016340063	3119	tags=28%, list=15%, signal=24%	3815/3479/3082/6789/5156/2252/80310/6654/2321/1946/5336/5063/2549/8844/5578/2260/2247/5906/2788/7010/10235/5579/5602/8605/23179/5567/5337/8503/51196/5154/2903/59345/5293/5922/5894/284/1436/5228/3643/25/2791/3551/5921/2322/5880/83593/801/3480/25759/22808/5159/2113/572/5863/56034/7423/25780/64926/22821/10000/55970
hsa04726	Serotonergic synapse	106	0.448472678	1.641814338	0.005067568	0.005067568	0.017059678	3493	tags=34%, list=17%, signal=28%	1559/4128/6571/7166/1562/5742/3357/1843/2778/7220/5578/3356/2788/3760/4129/5579/8605/3708/5567/773/59345/775/5894/1644/2791/5332/1557/2775/10411/240/1558/2770/55970/111/369/2776
hsa04120	Ubiquitin mediated proteolysis	135	-0.384159542	-1.554401018	0.005089059	0.005089059	0.017059678	3741	tags=37%, list=19%, signal=30%	1161/867/8065/55585/64326/7327/8945/8454/27339/7337/26232/8450/331/996/9616/11060/3093/6477/7319/8453/23291/1643/9040/330/22954/4281/672/5371/10054/23624/9246/8452/8451/11059/26272/4591/25898/6921/7328/8697/7321/6502/55236/991/83737/10055/4193/4214/27338/11065
hsa04390	Hippo signaling pathway	148	-0.369938951	-1.504946603	0.00530504	0.00530504	0.017514246	2963	tags=31%, list=15%, signal=27%	85409/7534/659/5515/374/5522/1499/1741/7003/8994/9113/23291/64398/7529/656/330/7855/5500/174/1496/6788/652/55233/60485/8324/8323/10413/23286/894/10207/3398/4771/595/85407/332/7472/4609/25937/7976/7531/999/5584/7004/84612/84962/8313
hsa04218	Cellular senescence	154	-0.3998005	-1.630048558	0.005420054	0.005420054	0.017626885	3347	tags=32%, list=17%, signal=27%	4605/8945/5925/132660/6300/1978/1870/5603/7157/3805/810/3364/204851/5295/1019/7419/1432/4893/23291/22800/3845/898/5500/776/11200/5534/286826/894/6009/1875/595/2305/9133/5810/4193/4609/5481/1017/890/1021/4683/1111/891/993/983/5933/3552/9134/3576
hsa05010	Alzheimer disease	342	-0.319944502	-1.449792348	0.005830904	0.005830904	0.018684165	5491	tags=42%, list=27%, signal=31%	4698/80326/10376/4702/1128/1347/2904/50507/10381/10313/208/5601/7481/7475/5533/2905/23401/1536/27123/84790/1855/64837/4709/1537/1460/5594/7979/4843/4708/1349/8321/5604/5708/5289/5710/5970/5691/26100/7381/60673/4541/11047/3710/10383/1131/5599/7386/5719/2932/5695/2906/840/347733/5291/4715/4712/4720/516/4729/5683/506/5702/4040/4726/4705/5706/1329/1147/5689/27035/51107/22926/5685/673/5713/5718/22943/…
hsa05016	Huntington disease	282	-0.316362447	-1.39276398	0.005934718	0.005934718	0.018741215	6270	tags=46%, list=31%, signal=32%	10126/7384/203068/6874/6507/7416/3066/9821/4508/317/4716/515/341947/4706/5436/4701/1770/9519/4698/10376/4702/9001/1347/2904/10381/5601/10120/4899/84790/64837/4709/1537/5441/5437/7979/4708/1349/5708/5289/5710/5431/1768/2876/774/5691/1767/26100/7381/60673/4541/11047/3065/10383/5599/7386/5719/5440/5695/5432/347733/148327/6648/4715/4712/4720/516/4729/5683/506/5702/6647/5435/4726/4705/5706/1329/3766/5…
hsa04810	Regulation of actin cytoskeleton	214	0.347197186	1.393743552	0.006369427	0.006369427	0.019826637	3119	tags=24%, list=15%, signal=21%	8516/4629/4660/5156/2252/3680/4638/80310/6654/6387/10398/1073/3679/3672/5063/26999/1902/9459/2260/2247/5305/5217/10163/623/221178/8874/6548/3689/8503/5154/5293/5894/89846/4628/7414/54434/5962/624/5880/22808/10627/85464/5159/3071/5829/56034/54776/4659/57121/7852/7409/55970
hsa01200	Carbon metabolism	112	-0.388991981	-1.528134224	0.007371007	0.007371007	0.022417154	3407	tags=29%, list=17%, signal=24%	4329/4191/1738/2746/7167/3419/6390/226/2821/5631/6389/5230/2597/1737/6391/4200/7086/6472/2731/84706/80201/5315/2747/6120/39/5634/2023/3099/2653/2271/5723/29968
hsa03040	Spliceosome	119	-0.384832825	-1.530293794	0.007407407	0.007407407	0.022417154	4862	tags=56%, list=24%, signal=43%	220988/51690/6631/5356/9343/24148/10450/10713/6634/22938/3190/5093/84844/6629/6434/11157/10946/6100/10291/10465/27258/51639/9775/10907/27339/6635/57461/11338/84991/988/6637/10523/6426/1665/6626/51691/23451/51729/4686/10286/9939/51645/25804/6628/6636/22916/10285/3192/8896/51362/57819/10189/10772/23450/26121/6627/55696/23350/3183/84950/57187/23658/55110/6431/6632/9128/55660
hsa05152	Tuberculosis	170	-0.340009167	-1.41609535	0.007792208	0.007792208	0.023185224	4921	tags=35%, list=24%, signal=27%	5594/8877/8625/5878/4843/3606/5289/817/50617/8915/5970/1051/843/3113/5599/3592/3115/1054/10892/26253/7097/3122/2212/6300/1385/1594/5603/8411/3920/8772/810/5994/2207/4801/7124/7099/1432/972/841/387/637/7421/581/3313/7879/2215/5534/4800/8767/51561/1520/3656/5868/3329/3553/3458/3552/6772/3119/3117
hsa05161	Hepatitis B	158	-0.348551867	-1.436815812	0.007874016	0.007874016	0.023185224	4598	tags=38%, list=23%, signal=30%	5604/6416/10971/5970/7098/843/5599/3454/6777/2002/148327/6885/5291/29110/9641/7097/1147/5925/1386/6778/673/6300/1385/1870/7534/5603/7157/8772/6773/4318/148022/6774/356/5295/23586/7124/7419/7099/1432/4893/841/637/1643/7529/3845/898/581/23118/1654/332/5111/4609/1017/4214/890/355/64135/6772/9134/3576
hsa05203	Viral carcinogenesis	184	-0.358277178	-1.506705934	0.008	0.008	0.023242105	4737	tags=35%, list=23%, signal=27%	7187/998/5934/10971/9093/5970/2961/3065/55869/23513/6777/22938/148327/3190/5291/1108/8345/5566/7533/5925/1386/8347/5610/28973/7337/1385/7534/5423/5966/7157/4055/6774/8365/4067/5295/1019/2965/7419/4893/841/387/7529/3845/898/581/5902/1654/5315/894/6502/595/5879/991/4193/7531/1017/890/1021/2967/1111/5366/983/5933/9134
hsa04921	Oxytocin signaling pathway	146	0.380097339	1.462177173	0.008183306	0.008183306	0.023461833	3686	tags=32%, list=18%, signal=27%	781/4660/4638/10398/4208/5997/2778/5578/2983/5294/3760/5579/196883/2982/2353/8605/3708/5532/5567/4773/814/775/5894/55799/4637/5565/6262/5332/2775/783/801/6263/115/5564/51422/54776/4659/2770/107/5598/4882/952/111/57118/2776/4881/784
hsa05031	Amphetamine addiction	68	0.472040188	1.615007452	0.008802817	0.008802817	0.024666863	1880	tags=25%, list=9%, signal=23%	4128/6571/2354/2778/5578/4129/5579/2353/5532/5567/814/2903/775/9586/90993/64764/1644
hsa05219	Bladder cancer	41	-0.504017631	-1.620087199	0.008830022	0.008830022	0.024666863	3225	tags=41%, list=16%, signal=35%	5925/673/1870/7157/4318/1019/4893/7380/3845/1890/7422/595/4193/4609/4312/999/3576
hsa04728	Dopaminergic synapse	129	0.395522862	1.499294327	0.009852217	0.009852217	0.027174002	3119	tags=28%, list=15%, signal=24%	4128/6571/5520/5527/2778/5578/2788/3760/4129/5579/5602/2353/3708/55844/5532/5567/773/2903/59345/775/9586/90993/5523/5519/64764/1644/2774/2791/5332/2775/801/9575/408/2770/10000/55970
hsa05417	Lipid and atherosclerosis	203	-0.334044539	-1.416598973	0.010958904	0.010958904	0.02950704	4230	tags=35%, list=21%, signal=28%	6401/5599/3592/2932/4780/840/6885/6648/5291/29110/9641/6257/7097/1147/27035/22926/3949/6300/4846/5468/4688/5603/7157/810/839/4318/1965/148022/6774/356/7410/4067/5295/9475/7124/7099/1432/4893/841/387/637/3845/581/57534/23118/6352/5534/3308/4314/8795/598/5747/10451/8743/5879/8797/10010/3320/3326/4312/30001/4973/2921/355/2919/2920/3329/3553/3383/834/3576
hsa04923	Regulation of lipolysis in adipocytes	54	0.4894291	1.589576528	0.010968921	0.010968921	0.02950704	3327	tags=35%, list=16%, signal=29%	2167/5733/154/5742/5592/11343/2778/4886/196883/5567/8503/5293/3643/115/4852/2770/10000/107/111
hsa04061	Viral protein interaction with cytokine and cytokine receptor	92	-0.379573695	-1.454605241	0.011764706	0.011764706	0.031261799	1188	tags=17%, list=6%, signal=16%	6352/6362/8795/8743/6374/8797/6351/2921/2919/2920/6355/4283/3627/6364/6373/3576
hsa04713	Circadian entrainment	94	0.422371737	1.534896739	0.011965812	0.011965812	0.031413102	3493	tags=32%, list=17%, signal=27%	5592/2778/5578/2983/2788/3760/116/5579/196883/2982/2353/3708/5567/51655/2903/59345/775/2791/6262/5332/2775/801/6263/115/9252/2770/107/55970/111/2776
hsa04640	Hematopoietic cell lineage	92	0.427076588	1.545285256	0.013864818	0.013864818	0.03554201	3663	tags=36%, list=18%, signal=29%	931/3815/290/948/1380/3126/912/1378/911/3672/930/3575/913/3554/7850/960/928/1436/3563/3566/2322/933/966/3570/3568/909/3590/3589/951/952/2811/921/100133941
hsa04972	Pancreatic secretion	92	0.427665628	1.547416572	0.013864818	0.013864818	0.03554201	3630	tags=34%, list=18%, signal=28%	1359/1179/760/8671/477/2778/7220/5408/5874/5578/3778/5906/5579/196883/3708/6548/1360/490/683/6262/493/5332/115/9545/1358/107/952/111/219931/2776/489
hsa05412	Arrhythmogenic right ventricular cardiomyopathy	75	0.450789244	1.56374911	0.014084507	0.014084507	0.035685348	2420	tags=23%, list=12%, signal=20%	8516/1674/781/3680/1756/3908/3679/3672/6444/29119/6934/775/55799/6442/6262/2697/783
hsa04650	Natural killer cell mediated cytotoxicity	120	-0.357388799	-1.423008542	0.014778325	0.014778325	0.037012865	2318	tags=22%, list=11%, signal=20%	2207/356/7410/5295/5881/7124/4893/637/5551/3824/3845/5058/3937/2215/5534/8795/10451/8743/5879/5781/8797/4277/355/80328/3458/3383/3002
hsa04928	Parathyroid hormone synthesis, secretion and action	104	0.41333335	1.511234044	0.015306122	0.015306122	0.037899131	3571	tags=33%, list=18%, signal=27%	1958/4666/4208/2778/596/5578/4929/2260/5579/196883/2353/3708/9365/5567/1839/3727/5337/9586/5894/11214/90993/64764/5332/115/6256/10568/408/2770/107/4205/111/369/2776/9935
hsa05140	Leishmaniasis	70	-0.39563816	-1.439215361	0.01594533	0.01594533	0.039038242	4435	tags=36%, list=22%, signal=28%	5970/4793/3113/3592/2002/6885/3115/7097/3122/2212/6300/4688/5603/7124/7099/1432/23118/2215/3553/3458/3552/5743/6772/3119/3117
hsa04371	Apelin signaling pathway	132	0.37964936	1.437299351	0.016638935	0.016638935	0.04005418	3792	tags=32%, list=19%, signal=26%	7046/4638/1958/5327/4208/10365/59/5294/2788/196883/4089/3708/5054/5567/6548/814/4854/59345/1490/5894/5565/2791/6262/5332/801/6263/115/22808/5564/187/51422/2770/10000/107/55970/4205/185/111/2776/5581/11337/8862
hsa05200	Pathways in cancer	515	0.286470329	1.25660761	0.016806723	0.016806723	0.04005418	3119	tags=24%, list=15%, signal=21%	3815/3479/1287/64399/1285/7046/3082/1286/6789/183/1910/5156/862/2252/1288/5733/6654/6387/3908/7482/2941/5732/28514/5915/5979/5336/7048/3575/2099/2778/4286/29119/596/1902/5578/7704/11040/1030/2260/26508/2247/8322/2788/1612/10235/10018/1284/5579/196883/2034/5602/6934/2353/405/4089/3915/7188/623/3459/54361/5567/2122/4313/5337/8503/2947/5154/4854/3572/4292/59345/5293/5894/2737/5731/3913/3909/367/5728…
hsa04614	Renin-angiotensin system	22	0.608475186	1.628500533	0.017013233	0.017013233	0.04005418	3261	tags=45%, list=16%, signal=38%	1359/290/183/1511/59272/4012/2028/1215/186/185
hsa04114	Oocyte meiosis	115	-0.348651257	-1.373533556	0.017326733	0.017326733	0.04005418	4641	tags=43%, list=23%, signal=33%	151648/5604/10744/10971/817/3710/9088/10393/22849/113/5528/5529/5566/7533/8945/9748/8454/8243/6300/6197/7534/5603/6790/5515/810/9700/996/1432/23291/7529/898/5500/109/9126/5534/9232/8697/10459/995/9133/991/7531/26271/1017/891/699/4085/983/9134
hsa05330	Allograft rejection	33	-0.504725911	-1.564255169	0.017467249	0.017467249	0.04005418	4221	tags=42%, list=21%, signal=34%	3113/3592/3115/941/3122/942/356/7124/5551/355/3458/3002/3119/3117
hsa04911	Insulin secretion	85	0.419796552	1.49330821	0.017605634	0.017605634	0.04005418	3624	tags=31%, list=18%, signal=25%	3779/477/2778/2641/3782/5578/3778/116/5579/196883/5567/775/9586/90993/64764/6616/6262/5332/2695/115/27445/107/3783/111/2776/10242
hsa00511	Other glycan degradation	16	0.653346872	1.636213412	0.017647059	0.017647059	0.04005418	4184	tags=56%, list=21%, signal=45%	64772/4123/2517/57704/175/3073/4126/4125/284004
hsa04975	Fat digestion and absorption	41	0.518555262	1.616036697	0.018214936	0.018214936	0.040916894	2094	tags=27%, list=10%, signal=24%	8513/948/338/4547/8611/5408/335/2168/8613/80168/337
hsa04925	Aldosterone synthesis and secretion	96	0.41468277	1.511832441	0.018644068	0.018644068	0.041453513	4031	tags=33%, list=20%, signal=27%	183/477/2778/5587/5578/4929/3777/5579/196883/3708/5567/814/775/490/9586/90993/64764/5138/3164/493/5332/801/115/107/185/111/57118/2776/4881/5581/482/3762
hsa00561	Glycerolipid metabolism	61	0.453527595	1.513115146	0.019572954	0.019572954	0.042724458	2158	tags=21%, list=11%, signal=19%	8513/57016/150763/84803/11343/8611/4023/5408/8613/1606/8527/80168/56895
hsa00360	Phenylalanine metabolism	16	0.646302334	1.618571377	0.019607843	0.019607843	0.042724458	1880	tags=31%, list=9%, signal=28%	8639/4128/218/4129/1644
hsa05135	Yersinia infection	133	-0.341769134	-1.386494097	0.019851117	0.019851117	0.042826276	5410	tags=44%, list=27%, signal=32%	4775/5608/208/5601/6093/3688/5594/2533/998/9564/5604/6416/3606/10096/5970/5599/10552/2932/4210/6885/5291/29110/5586/1147/2212/6300/6197/10095/5603/382/148022/7410/5295/1399/9475/8394/5881/7456/7124/81873/7099/1432/387/8935/1398/653857/8976/23118/3937/5747/10451/5879/2335/57180/10097/3553/834/3576
hsa05321	Inflammatory bowel disease	61	-0.416495592	-1.475298002	0.020454545	0.020454545	0.043566274	4628	tags=34%, list=23%, signal=27%	30009/3606/5970/3113/3592/2625/3115/7097/3122/6778/6774/7124/7099/3605/51561/3553/3458/3552/6772/3119/3117
hsa04360	Axon guidance	180	0.343744218	1.349283204	0.020766773	0.020766773	0.043566274	3034	tags=27%, list=15%, signal=23%	91653/80031/9353/6387/10398/56963/1073/1946/5336/9423/5063/7220/8633/2045/5578/5362/56288/59277/56920/2534/658/54361/5532/4773/10512/8503/10507/5293/7223/5894/57522/1948/64218/25/54434/6091/6092/5921/5880/6469/10627/85464/2242/3983/9723/91584/9037/2770/7852
hsa00340	Histidine metabolism	22	0.588951908	1.576249151	0.020793951	0.020793951	0.043566274	1266	tags=32%, list=6%, signal=30%	4128/3067/26/218/443/4129/84735
hsa05170	Human immunodeficiency virus 1 infection	202	-0.313226129	-1.328984179	0.021563342	0.021563342	0.044747989	3879	tags=30%, list=19%, signal=25%	6885/5291/8737/29110/917/8065/7097/8945/9730/1147/684/8454/6300/8450/5603/8772/6892/810/1072/9616/356/5295/1399/85363/5881/7124/7465/7099/1432/4893/841/2773/637/5062/23291/1398/3845/5058/3985/581/23118/8451/1174/164/6921/5534/56924/995/598/5747/5879/9133/2786/2923/6890/9582/1111/891/355/6891/983
hsa05146	Amoebiasis	101	0.39404895	1.437417869	0.0221843	0.0221843	0.045477902	2588	tags=33%, list=13%, signal=29%	1287/1285/1286/912/1288/4583/3908/911/2778/1278/913/5578/3554/1281/7850/9630/1284/1511/5579/3315/3915/5567/3689/8503/5293/3913/3909/2774/7414/5332/10319/3910/3912
hsa03010	Ribosome	113	-0.349661875	-1.374275378	0.022332506	0.022332506	0.045477902	5806	tags=39%, list=29%, signal=28%	51264/6227/6150/51318/6159/10573/6202/51121/55052/6188/6223/64969/29093/140801/6141/6193/6182/51081/64963/65005/124995/51373/63875/29088/11222/51021/6138/64979/51116/51065/51187/55168/51073/64928/64965/51069/64960/29074/28998/6183/55173/200916/9801/51263
hsa04611	Platelet activation	119	0.382441657	1.424942929	0.023450586	0.023450586	0.046944054	3812	tags=35%, list=19%, signal=29%	4638/7450/5742/6850/5336/5592/8773/2778/1278/2983/5906/5294/1281/10235/196883/2982/695/8605/2534/3708/5567/8503/5293/83706/5332/6786/115/10627/7094/83660/4659/2770/10000/107/111/5739/6915/2776/2811/64805/6916/5023
hsa00130	Ubiquinone and other terpenoid-quinone biosynthesis	11	-0.668961219	-1.59084016	0.023483366	0.023483366	0.046944054	4608	tags=55%, list=23%, signal=42%	27235/10229/154807/51805/2677/1728
hsa04961	Endocrine and other factor-regulated calcium reabsorption	53	0.459226862	1.487493321	0.023853211	0.023853211	0.047249901	2595	tags=25%, list=13%, signal=21%	477/26052/2099/2778/5578/5579/9365/5567/490/493/5332/624/115
hsa05143	African trypanosomiasis	34	-0.490071732	-1.530933698	0.026086957	0.026086957	0.051209104	280	tags=18%, list=1%, signal=17%	2150/355/3553/3458/3383/3620
hsa04725	Cholinergic synapse	109	0.390232579	1.437518198	0.026755853	0.026755853	0.05205321	3119	tags=28%, list=15%, signal=24%	1136/596/5578/5294/2788/3760/5579/196883/2353/2534/3708/5567/773/8503/814/59345/5293/775/9586/90993/64764/2791/5332/9132/2775/115/3717/2770/10000/107/55970
hsa04060	Cytokine-cytokine receptor interaction	276	-0.29003914	-1.282779129	0.028169014	0.028169014	0.054317521	1269	tags=13%, list=6%, signal=12%	3624/652/7292/6352/27242/3605/6362/9966/8795/3557/51561/8743/6374/8797/10913/6351/3597/9235/2921/8744/355/2919/3574/2920/6355/3553/55540/5008/3458/3552/4283/3627/6364/6373/3576
hsa04210	Apoptosis	131	-0.335002938	-1.351790502	0.030150754	0.030150754	0.057019839	3284	tags=29%, list=16%, signal=24%	9131/1147/1508/10039/1075/7157/8772/331/839/1514/1965/7277/356/5295/1515/7124/4893/841/142/835/637/5551/330/3845/581/8795/598/332/8743/1520/84823/8797/4001/8837/355/597/5366/3002
hsa04935	Growth hormone synthesis, secretion and action	117	0.379446792	1.409217937	0.030201342	0.030201342	0.057019839	3513	tags=29%, list=17%, signal=24%	51738/3479/6750/2690/6751/6654/5336/2778/5578/5579/196883/5602/2353/3708/5567/8503/5293/775/9586/5894/90993/64764/5332/115/25759/3486/3717/2770/10000/107/111/2776/399694/6464
hsa04610	Complement and coagulation cascades	81	0.413618047	1.454284383	0.030411449	0.030411449	0.057019839	2567	tags=27%, list=13%, signal=24%	730/1191/1380/2162/1378/5327/7450/2/3075/2151/1675/5054/623/710/3689/725/716/715/7035/624/966/5627
hsa04070	Phosphatidylinositol signaling system	94	0.390447977	1.418885957	0.030769231	0.030769231	0.057019839	3677	tags=30%, list=18%, signal=24%	5286/5288/5336/3707/5578/5305/5579/3708/1606/8503/3631/51196/8527/5293/5728/51447/55529/3635/5332/8760/801/3632/8897/8867/3633/23396/8525/8898
hsa05322	Systemic lupus erythematosus	93	-0.360867961	-1.387639515	0.03087886	0.03087886	0.057019839	3650	tags=42%, list=18%, signal=35%	3012/6738/8348/8335/727/2904/3014/8350/8360/729/8355/8331/3113/6634/3115/941/8345/8332/94239/3122/2212/8347/942/3015/8968/8365/6628/8358/7124/2215/8336/92815/717/6741/6632/733/3458/3119/3117
hsa05320	Autoimmune thyroid disease	46	-0.443387278	-1.481299774	0.031982942	0.031982942	0.058562309	3650	tags=24%, list=18%, signal=20%	3115/941/3122/942/356/1493/5551/355/3002/3119/3117
hsa04750	Inflammatory mediator regulation of TRP channels	91	0.398206803	1.438650435	0.033043478	0.033043478	0.059694462	2595	tags=24%, list=13%, signal=21%	3479/8989/5732/5336/3357/2778/5578/3554/3356/5579/196883/5602/8605/3708/623/5567/8503/5293/5332/624/801/115
hsa05167	Kaposi sarcoma-associated herpesvirus infection	187	-0.30855759	-1.293071837	0.033149171	0.033149171	0.059694462	3276	tags=36%, list=16%, signal=31%	4775/5608/6932/208/5601/5533/64422/1871/578/2783/10681/5594/7187/5604/6416/5289/5970/7098/3710/5599/2932/3454/1827/5291/29110/9641/1147/5925/285/6300/5610/942/1385/1870/5603/7157/8772/6773/810/1499/148022/6774/4067/5295/1019/1432/4893/841/637/8678/3845/581/5534/7422/595/5879/2786/4609/4277/1021/2921/355/2919/2920/3383/5743/6772/3576
hsa05150	Staphylococcus aureus infection	75	-0.37482905	-1.383133317	0.034562212	0.034562212	0.061728886	1644	tags=16%, list=8%, signal=15%	2359/1671/3875/2215/3866/717/2358/629/3383/25984/3119/3117
hsa05120	Epithelial cell signaling in Helicobacter pylori infection	70	-0.381577752	-1.38806773	0.036446469	0.036446469	0.064447739	3367	tags=31%, list=17%, signal=26%	90423/1147/6300/50848/5603/4067/1432/3579/528/5058/6868/4233/6352/523/7082/5879/5781/2921/2919/2920/102/3576
hsa04960	Aldosterone-regulated sodium reabsorption	37	0.493524363	1.497839827	0.036697248	0.036697248	0.064447739	2725	tags=30%, list=14%, signal=26%	3479/4306/477/5578/5579/8503/5293/3643/6446/23327/6340
hsa04742	Taste transduction	75	0.420718344	1.459435747	0.036971831	0.036971831	0.064447739	3641	tags=19%, list=18%, signal=15%	5136/6328/5137/196883/2550/5567/773/775/5332/6340/8645/50840/6326/6335
hsa04146	Peroxisome	81	-0.363668628	-1.370528391	0.038374718	0.038374718	0.066353294	6045	tags=42%, list=30%, signal=30%	55670/8443/1962/26061/5195/5192/5193/5830/11264/10478/189/4843/5052/8800/6648/5828/23417/6647/83594/570/10005/8504/5194/23600/283927/55825/8540/11001/5189/390916/5191/5825/55711/84188
hsa05130	Pathogenic Escherichia coli infection	187	-0.304992763	-1.278132718	0.038674033	0.038674033	0.066353294	3276	tags=28%, list=16%, signal=24%	1147/79784/2212/6300/10787/10095/5603/382/8772/10006/4691/7277/356/9475/5861/7456/7124/81873/7099/1432/2597/841/387/5062/4646/1365/653857/5058/581/8976/10061/7430/23118/4690/55971/7082/1366/8795/8743/5879/5781/100506658/8797/4651/57180/10097/1364/355/9076/3553/9075/834/3576
hsa05231	Choline metabolism in cancer	95	0.380859537	1.388350636	0.040540541	0.040540541	0.069012269	3089	tags=32%, list=15%, signal=27%	5156/80310/6654/8611/5578/5579/5602/2353/8605/8613/10163/1606/5337/8503/5154/8527/5293/56994/5894/57153/10810/6581/23446/5880/5159/56034/7454/7249/10000/7248
hsa00280	Valine, leucine and isoleucine degradation	48	-0.429788904	-1.44965963	0.041214751	0.041214751	0.069616103	3781	tags=33%, list=19%, signal=27%	594/4329/34/1738/593/259307/64087/587/224/36/219/11112/39/586/1629/3157
hsa00670	One carbon pool by folate	18	-0.57963262	-1.533841417	0.041580042	0.041580042	0.069692863	2516	tags=44%, list=12%, signal=39%	471/4522/123263/2618/6472/10797/1719/7298
hsa04392	Hippo signaling pathway - multiple species	28	-0.508190259	-1.514236777	0.044117647	0.044117647	0.073115265	2401	tags=46%, list=12%, signal=41%	7003/8994/9113/5058/6788/55233/60485/10413/23286/4771/25937/7004/84962
hsa04916	Melanogenesis	97	0.378240345	1.376811746	0.044293015	0.044293015	0.073115265	3088	tags=24%, list=15%, signal=20%	7306/3815/1910/7482/2778/4286/5578/8322/5579/196883/6934/54361/5567/5894/90993/64764/5332/2775/801/115/2770/107/7483
hsa04064	NF-kappa B signaling pathway	99	-0.343157745	-1.337781027	0.045563549	0.045563549	0.074647049	2419	tags=24%, list=12%, signal=21%	4055/148022/1459/4067/23586/7124/7099/8792/142/330/1457/23118/598/10913/6351/8837/2921/2919/597/2920/3553/3383/5743/3576
hsa04915	Estrogen signaling pathway	128	0.35435776	1.33851931	0.046280992	0.046280992	0.075256601	3521	tags=30%, list=17%, signal=25%	7031/54474/6654/2099/2778/5241/596/3306/3760/196883/2353/3708/2550/5567/1839/4313/8503/10499/5293/9586/5894/90993/64764/5332/2775/3305/801/115/25759/2852/2770/10000/107/125115/111/2776/399694/6464/5914
